# Supplementary material for: Redescription and redefinition of the genus Chiltana Shakila-Mushtaq & Akbar, 1995 (Hemiptera, Fulgoromorpha, Dictyopharidae, Dictyopharini), with description of a new species from Pakistan
Source: Zookeys. 2019 Apr 11;838:9–20. doi: 10.3897/zookeys.838.30910 (PMC6477834; doi:10.3897/zookeys.838.30910)
Supplement: XML Treatment for Chiltana [file zookeys.838.30910-treatment1.xml]

<!DOCTYPE tp:taxon-treatment
  PUBLIC "-//TaxonX//DTD Taxonomic Treatment Publishing DTD v0 20100105//EN" "tax-treatment-NSO.dtd">
<tp:taxon-treatment xmlns:tp="http://www.plazi.org/taxpub"><tp:treatment-meta><kwd-group><label>Taxon classification</label><kwd><named-content xmlns:xlink="http://www.w3.org/1999/xlink" content-type="kingdom">Animalia</named-content></kwd><kwd><named-content xmlns:xlink="http://www.w3.org/1999/xlink" content-type="order">Hemiptera</named-content></kwd><kwd><named-content xmlns:xlink="http://www.w3.org/1999/xlink" content-type="family">Dictyopharidae</named-content></kwd></kwd-group><mixed-citation publication-type="journal"><person-group><name><surname>Song</surname><given-names>Zhi-Shun</given-names></name><name><surname>Khatri</surname><given-names>Imran</given-names></name><name><surname>Liang</surname><given-names>Ai-Ping</given-names></name></person-group><article-title>Redescription and redefinition of the genus <italic><tp:taxon-name><tp:taxon-name-part taxon-name-part-type="genus" reg="Chiltana">Chiltana</tp:taxon-name-part></tp:taxon-name></italic> Shakila-Mushtaq &amp; Akbar, 1995 (<tp:taxon-name><tp:taxon-name-part taxon-name-part-type="order">Hemiptera</tp:taxon-name-part></tp:taxon-name>, <tp:taxon-name><tp:taxon-name-part taxon-name-part-type="infraorder">Fulgoromorpha</tp:taxon-name-part></tp:taxon-name>, <tp:taxon-name><tp:taxon-name-part taxon-name-part-type="family">Dictyopharidae</tp:taxon-name-part></tp:taxon-name>, <tp:taxon-name><tp:taxon-name-part taxon-name-part-type="tribe">Dictyopharini</tp:taxon-name-part></tp:taxon-name>), with description of a new species from Pakistan</article-title><source>Zookeys</source><day>11</day><month>4</month><year>2019</year><volume>838</volume><fpage>9</fpage><lpage>20</lpage><pub-id pub-id-type="doi">10.3897/zookeys.838.30910</pub-id></mixed-citation></tp:treatment-meta><tp:nomenclature><label>Genus</label><tp:taxon-name>
              <tp:taxon-name-part taxon-name-part-type="genus" reg="Chiltana">Chiltana</tp:taxon-name-part>
            </tp:taxon-name><tp:taxon-authority>Shakila-Mushtaq &amp; Akbar, 1995</tp:taxon-authority><tp:nomenclature-citation-list><tp:nomenclature-citation><tp:taxon-name>
                  <tp:taxon-name-part taxon-name-part-type="genus" reg="Chiltana">Chiltana</tp:taxon-name-part>
                </tp:taxon-name><comment>Shakila-Mushtaq, 1984: 158, nomen nudum of <tp:taxon-name><tp:taxon-name-part taxon-name-part-type="genus" reg="Chiltana">Chiltana</tp:taxon-name-part></tp:taxon-name> Shakila-Mushtaq &amp; Akbar, 1995.</comment></tp:nomenclature-citation><tp:nomenclature-citation><tp:taxon-name>
                  <tp:taxon-name-part taxon-name-part-type="genus" reg="Chiltana">Chiltana</tp:taxon-name-part>
                </tp:taxon-name><comment>Shakila-Mushtaq, 1994: 2 (in key), 30 (in catalogue), nomen nudum of <tp:taxon-name><tp:taxon-name-part taxon-name-part-type="genus" reg="Chiltana">Chiltana</tp:taxon-name-part></tp:taxon-name> Shakila-Mushtaq &amp; Akbar, 1995.</comment></tp:nomenclature-citation><tp:nomenclature-citation><tp:taxon-name>
                  <tp:taxon-name-part taxon-name-part-type="genus" reg="Chiltana">Chiltana</tp:taxon-name-part>
                </tp:taxon-name><comment>Shakila-Mushtaq &amp; Akbar, 1995: 374. Type species: <tp:taxon-name><tp:taxon-name-part taxon-name-part-type="genus" reg="Chiltana">Chiltana</tp:taxon-name-part><tp:taxon-name-part taxon-name-part-type="species" reg="baluchi">baluchi</tp:taxon-name-part></tp:taxon-name> Shakila-Mushtaq &amp; Akbar, 1995; by original designation and monotypy.</comment></tp:nomenclature-citation></tp:nomenclature-citation-list></tp:nomenclature><tp:treatment-sec sec-type="diagnosis" id="SECID0EDJAC"><title>Diagnosis.</title><p><italic><tp:taxon-name><tp:taxon-name-part taxon-name-part-type="genus" reg="Chiltana">Chiltana</tp:taxon-name-part></tp:taxon-name></italic> may be distinguished from other genera in the <tp:taxon-name><tp:taxon-name-part taxon-name-part-type="tribe">Dictyopharini</tp:taxon-name-part></tp:taxon-name> by the following combination of characters: cephalic process absent due to anterior margin of vertex not reaching beyond anterior margin of eyes; vertex with lateral carinae weakly ridged and subparallel, anterior and posterior margins nearly straight, without median carina; frons without median and intermediate carinae; pronotum with anterior and posterior margins nearly straight and subparallel anteroposteriorly, lateral marginal areas distinctly convex, median carina complete but weak, without intermediate carinae; mesonotum distinctly arched, carina absent; fore and middle femora flattened and dilated, with several various sized spines on ventral margin; hind tibiae with eight apical teeth; phallobase with inflated membranous paired lobes, with numerous small superficial spines on apex of lobes.</p></tp:treatment-sec><tp:treatment-sec sec-type="redescription" id="SECID0EVJAC"><title>Redescription.</title><p>Head very short, cephalic process absent due to anterior margin of vertex not reaching beyond anterior margin of eyes, so anterior part of dorsal surface of head occupied by basal extension of frons in dorsal view (Fig. <xref ref-type="fig" rid="F2">2A</xref>). Vertex (Fig. <xref ref-type="fig" rid="F2">2A</xref>) moderately broad, basal width slightly wider than transverse diameter of eyes; anterior margin not reaching beyond anterior margin of eyes, just approaching apical fourth of eyes; posterior plane elevated above pronotum; lateral carinae weakly ridged and subparallel; anterior and posterior margins weakly ridged and nearly straight; median carina absent, with a lateral large pit on each side. Frons (Fig. <xref ref-type="fig" rid="F2">2C</xref>) with lateral carinae weakly ridged, nearly parallel; median and intermediate carinae absent; basal margin of frons projecting anteriad to apex of vertex, distinctly visible in dorsal view (Fig. <xref ref-type="fig" rid="F2">2A</xref>). Postclypeus and anteclypeus (Fig. <xref ref-type="fig" rid="F2">2C</xref>) convex medially, with distinct median carina. Rostrum moderately long, reaching base of hind femora; basal segment slightly longer than distal one. Compound eyes large and globose. Ocelli relatively large, reddish. Antennae with very small scape; pedicel large and subglobular, with more than 50 distinct sensory plaque organs distributed over entire surface; flagellum long, setuliform.</p><p>Pronotum (Fig. <xref ref-type="fig" rid="F2">2A</xref>) distinctly shorter than mesonotum at midline, anterior and posterior margins nearly straight and subparallel anteroposteriorly; lateral marginal areas distinctly convex and sloping down with two longitudinal carinae on each side; intermediate carinae absent; median carina complete but weak, with a lateral pit on each side. Mesonotum (Fig. <xref ref-type="fig" rid="F2">2A</xref>) distinctly arched, carina absent. Forewings (Fig. <xref ref-type="fig" rid="F2">2D</xref>) hyaline, venation with sparse transverse veins; MP bifurcating MP<sub>1+2</sub> and MP<sub>3+4</sub> near middle and beyond CuA; number of apical cells between R and CuA equal to 13; Pcu and A<sub>1</sub> veins fused into a long Pcu+A1 vein at apical 1/4 in clavus; pterostigmal area clear, with 4 or 5 cells. Legs (Fig. <xref ref-type="fig" rid="F3">3A–D</xref>) moderately long; fore femora strongly flattened and dilated, with about 10 various sized spines on ventral margin; middle femora flattened and dilated, with about six various sized spines on ventral margin; fore and middle tarsomeres I and II with several acutellae; hind tibiae with four lateral spines and eight apical teeth; hind tarsomeres I and II with about 14 apical teeth, respectively.</p><p>Male genitalia. Pygofer (Fig. <xref ref-type="fig" rid="F4">4A, B, D</xref>) in lateral view wider ventrally than dorsally, dorsal margin slightly excavated to accommodate segment X, dorsoposterior margins angular, produced into a distinct lobe which is short and broad. Gonostyles (Fig. <xref ref-type="fig" rid="F4">4B–E</xref>) symmetrical, with narrow base, expanded toward apex, broadest at apical fourth; dorsal margin with a claw-like process directed dorsad, outer dorsal edge with a spiny hook-like process near middle directed ventrad. Aedeagus (Fig. <xref ref-type="fig" rid="F5">5A–F</xref>) with one pair of elongate endosomal processes extended from phallobase membranous, acute and sclerotised apically; phallobase sclerotised and pigmented basally, membranous and inflated apically, with paired lobes. Segment X (Fig. <xref ref-type="fig" rid="F4">4A, B</xref>) large, in dorsal view, with apex deeply excavated to accommodate anal style; anal style elongate and large.</p><p>Female genitalia. Gonapophyses VIII with anterior connective lamina large and sclerotized, with teeth of varying sizes and shapes. Gonoplacs with two lobes homologous; lateral lobe sclerotized, large and elongate, with a distinct sensory appendage on apex, a bunch of long setae on sensory appendage; the posterior lobe membranous, containing long sclerotized plate. Segment X large and broad, apex deeply excavated to accommodate anal style; anal style large and elongate.</p></tp:treatment-sec><tp:treatment-sec sec-type="distribution" id="SECID0E1LAC"><title>Diversity and distribution.</title><p>This genus contains two species restricted to Chiltan, Balochistan, Pakistan.</p></tp:treatment-sec><tp:treatment-sec sec-type="remarks" id="SECID0E6LAC"><title>Remarks.</title><p>In the original descriptions and illustrations of <italic><tp:taxon-name><tp:taxon-name-part taxon-name-part-type="genus" reg="Chiltana">Chiltana</tp:taxon-name-part></tp:taxon-name></italic>, the frons and mesonotum were described as “tricarinate” (<xref ref-type="bibr" rid="B9">Shakila-Mushtaq and Akbar 1995</xref>). Actually, the carinae on the frons and mesonotum of <italic><tp:taxon-name><tp:taxon-name-part taxon-name-part-type="genus" reg="Chiltana">Chiltana</tp:taxon-name-part></tp:taxon-name></italic> species are absent based on examination of the type specimens of <italic><tp:taxon-name><tp:taxon-name-part taxon-name-part-type="genus" reg="Chiltana">C.</tp:taxon-name-part><tp:taxon-name-part taxon-name-part-type="species" reg="baluchi">baluchi</tp:taxon-name-part></tp:taxon-name></italic> and new species, although these corresponding positions show the different colored patterns, like some other dictyopharid species. In addition, the legs, female genitalia and other characters of <italic><tp:taxon-name><tp:taxon-name-part taxon-name-part-type="genus" reg="Chiltana">Chiltana</tp:taxon-name-part></tp:taxon-name></italic> were not mentioned in the original paper. The original generic diagnosis of <italic><tp:taxon-name><tp:taxon-name-part taxon-name-part-type="genus" reg="Chiltana">Chiltana</tp:taxon-name-part></tp:taxon-name></italic> is short and incomplete. Thus, <italic><tp:taxon-name><tp:taxon-name-part taxon-name-part-type="genus" reg="Chiltana">Chiltana</tp:taxon-name-part></tp:taxon-name></italic> is here redescribed and redefined based on examination of the type specimens of <italic><tp:taxon-name><tp:taxon-name-part taxon-name-part-type="genus" reg="Chiltana">C.</tp:taxon-name-part><tp:taxon-name-part taxon-name-part-type="species" reg="baluchi">baluchi</tp:taxon-name-part></tp:taxon-name></italic> and new species and a critical review of the literature.</p><p><italic><tp:taxon-name><tp:taxon-name-part taxon-name-part-type="genus" reg="Chiltana">Chiltana</tp:taxon-name-part></tp:taxon-name></italic> is similar to the genera <italic><tp:taxon-name><tp:taxon-name-part taxon-name-part-type="genus" reg="Afronersia">Afronersia</tp:taxon-name-part></tp:taxon-name></italic> Fennah, 1958 and <italic><tp:taxon-name><tp:taxon-name-part taxon-name-part-type="genus" reg="Gilgitia">Gilgitia</tp:taxon-name-part></tp:taxon-name></italic> Shakita-Mushtaq, 1991 in various characters of head, venation and genitalia (<xref ref-type="bibr" rid="B9">Shakila-Mushtaq and Akbar 1995</xref>). In the tribe <tp:taxon-name><tp:taxon-name-part taxon-name-part-type="tribe">Dictyopharini</tp:taxon-name-part></tp:taxon-name>, <italic><tp:taxon-name><tp:taxon-name-part taxon-name-part-type="genus" reg="Chiltana">Chiltana</tp:taxon-name-part></tp:taxon-name></italic> has several diagnostic characters that serve to differentiate it from other genera. The smaller dimensions of the head, absence of carinae on the frons and mesonotum, and flattened and dilated fore and middle femora with variously sized spines on the ventral margin may easily distinguish <italic><tp:taxon-name><tp:taxon-name-part taxon-name-part-type="genus" reg="Chiltana">Chiltana</tp:taxon-name-part></tp:taxon-name></italic> from remaining genera in the <tp:taxon-name><tp:taxon-name-part taxon-name-part-type="tribe">Dictyopharini</tp:taxon-name-part></tp:taxon-name>.</p></tp:treatment-sec><tp:treatment-sec><!--Section generated to contain objects referenced in tp:taxon-treatment.--><fig id="F2" position="float" orientation="portrait"><label>Figure 2.</label><caption><p><italic><tp:taxon-name><tp:taxon-name-part taxon-name-part-type="genus" reg="Chiltana">Chiltana</tp:taxon-name-part><tp:taxon-name-part taxon-name-part-type="species" reg="acarinata">acarinata</tp:taxon-name-part></tp:taxon-name></italic> sp. n. <bold>A</bold> Head, pronotum and mesonotum, dorsal view <bold>B</bold> head and pronotum, lateral view <bold>C</bold> head and pronotum, ventral view <bold>D</bold> forewing. Scale bars: 1 mm.</p></caption><graphic xmlns:xlink="http://www.w3.org/1999/xlink" xlink:href="zookeys-838-009-g002.jpg" position="float" orientation="portrait" xlink:type="simple" id="oo_293062.jpg"/></fig><fig id="F3" position="float" orientation="portrait"><label>Figure 3.</label><caption><p><italic><tp:taxon-name><tp:taxon-name-part taxon-name-part-type="genus" reg="Chiltana">Chiltana</tp:taxon-name-part><tp:taxon-name-part taxon-name-part-type="species" reg="acarinata">acarinata</tp:taxon-name-part></tp:taxon-name></italic> sp. n. <bold>A</bold> Fore leg <bold>B</bold> fore tarsomeres and pretarsus <bold>C</bold> middle leg <bold>D</bold> hind leg. Scale bars: 1 mm.</p></caption><graphic xmlns:xlink="http://www.w3.org/1999/xlink" xlink:href="zookeys-838-009-g003.jpg" position="float" orientation="portrait" xlink:type="simple" id="oo_293063.jpg"/></fig><fig id="F4" position="float" orientation="portrait"><label>Figure 4.</label><caption><p><italic><tp:taxon-name><tp:taxon-name-part taxon-name-part-type="genus" reg="Chiltana">Chiltana</tp:taxon-name-part><tp:taxon-name-part taxon-name-part-type="species" reg="acarinata">acarinata</tp:taxon-name-part></tp:taxon-name></italic> sp. n. <bold>A</bold> Male segment X and pygofer, dorsal view <bold>B</bold> male pygofer, gonostyles, and segment X, lateral view <bold>C</bold> male pygofer, gonostyles, and segment X, caudal view <bold>D</bold> male pygofer and gonostyles, ventral view <bold>E</bold> gonostyle. Abbreviations: as, anal style; dmp, dorsal margin of pygofer in profile; gs, gonostyle; hpg, hook-like process of gonostyle; pg, pygofer; upg, upper process of gonostyle; sx, segment X; vmp, ventral margin of pygofer in profile. Scale bars: 0.5 mm.</p></caption><graphic xmlns:xlink="http://www.w3.org/1999/xlink" xlink:href="zookeys-838-009-g004.jpg" position="float" orientation="portrait" xlink:type="simple" id="oo_293064.jpg"/></fig><fig id="F5" position="float" orientation="portrait"><label>Figure 5.</label><caption><p><italic><tp:taxon-name><tp:taxon-name-part taxon-name-part-type="genus" reg="Chiltana">Chiltana</tp:taxon-name-part><tp:taxon-name-part taxon-name-part-type="species" reg="acarinata">acarinata</tp:taxon-name-part></tp:taxon-name></italic> sp. n. <bold>A</bold> Aedeagus, dorsal view <bold>B</bold> aedeagus, lateral view <bold>C</bold> aedeagus, ventral view <bold>D</bold> aedeagus, caudal view. Abbreviations: dl, dorsolateral lobe of phallotheca; ep, endosomal processes; pt, phallotheca; vl, ventral lobe of phallotheca. Scale bars: 0.2 mm.</p></caption><graphic xmlns:xlink="http://www.w3.org/1999/xlink" xlink:href="zookeys-838-009-g005.jpg" position="float" orientation="portrait" xlink:type="simple" id="oo_293065.jpg"/></fig></tp:treatment-sec><ref-list><ref id="B9"><mixed-citation xmlns:xlink="http://www.w3.org/1999/xlink" xlink:type="simple"><person-group><name name-style="western"><surname>Shakila-Mushtaq</surname></name><name name-style="western"><surname>Akbar</surname><given-names>S</given-names></name></person-group> (<year>1995</year>) <article-title>A new genus <italic><tp:taxon-name><tp:taxon-name-part taxon-name-part-type="genus">Chiltana</tp:taxon-name-part></tp:taxon-name></italic> (<tp:taxon-name><tp:taxon-name-part taxon-name-part-type="family">Dictyopharidae</tp:taxon-name-part></tp:taxon-name>: <tp:taxon-name><tp:taxon-name-part taxon-name-part-type="suborder">Homoptera</tp:taxon-name-part></tp:taxon-name>) from Pakistan.</article-title><source>Journal of the Kansas Entomological Society</source><volume>68</volume>: <fpage>373</fpage>–<lpage>376</lpage>. <ext-link xlink:type="simple" ext-link-type="uri" xlink:href="http://www.jstor.org/stable/25085606">http://www.jstor.org/stable/25085606</ext-link></mixed-citation></ref></ref-list></tp:taxon-treatment>
