# Supplementary material for: Redescription and redefinition of the genus Chiltana Shakila-Mushtaq & Akbar, 1995 (Hemiptera, Fulgoromorpha, Dictyopharidae, Dictyopharini), with description of a new species from Pakistan
Source: Zookeys. 2019 Apr 11;838:9–20. doi: 10.3897/zookeys.838.30910 (PMC6477834; doi:10.3897/zookeys.838.30910)
Supplement: XML Treatment for Chiltana acarinata [file zookeys.838.30910-treatment2.xml]

<!DOCTYPE tp:taxon-treatment
  PUBLIC "-//TaxonX//DTD Taxonomic Treatment Publishing DTD v0 20100105//EN" "tax-treatment-NSO.dtd">
<tp:taxon-treatment xmlns:tp="http://www.plazi.org/taxpub"><tp:treatment-meta><kwd-group><label>Taxon classification</label><kwd><named-content xmlns:xlink="http://www.w3.org/1999/xlink" content-type="kingdom">Animalia</named-content></kwd><kwd><named-content xmlns:xlink="http://www.w3.org/1999/xlink" content-type="order">Hemiptera</named-content></kwd><kwd><named-content xmlns:xlink="http://www.w3.org/1999/xlink" content-type="family">Dictyopharidae</named-content></kwd></kwd-group><mixed-citation publication-type="journal"><person-group><name><surname>Song</surname><given-names>Zhi-Shun</given-names></name><name><surname>Khatri</surname><given-names>Imran</given-names></name><name><surname>Liang</surname><given-names>Ai-Ping</given-names></name></person-group><article-title>Redescription and redefinition of the genus <italic><tp:taxon-name><tp:taxon-name-part taxon-name-part-type="genus" reg="Chiltana">Chiltana</tp:taxon-name-part></tp:taxon-name></italic> Shakila-Mushtaq &amp; Akbar, 1995 (<tp:taxon-name><tp:taxon-name-part taxon-name-part-type="order">Hemiptera</tp:taxon-name-part></tp:taxon-name>, <tp:taxon-name><tp:taxon-name-part taxon-name-part-type="infraorder">Fulgoromorpha</tp:taxon-name-part></tp:taxon-name>, <tp:taxon-name><tp:taxon-name-part taxon-name-part-type="family">Dictyopharidae</tp:taxon-name-part></tp:taxon-name>, <tp:taxon-name><tp:taxon-name-part taxon-name-part-type="tribe">Dictyopharini</tp:taxon-name-part></tp:taxon-name>), with description of a new species from Pakistan</article-title><source>Zookeys</source><day>11</day><month>4</month><year>2019</year><volume>838</volume><fpage>9</fpage><lpage>20</lpage><pub-id pub-id-type="doi">10.3897/zookeys.838.30910</pub-id></mixed-citation></tp:treatment-meta><tp:nomenclature><tp:taxon-name>
              <tp:taxon-name-part taxon-name-part-type="genus" reg="Chiltana">Chiltana</tp:taxon-name-part>
              <tp:taxon-name-part taxon-name-part-type="species" reg="acarinata">acarinata</tp:taxon-name-part>
              <object-id xmlns:xlink="http://www.w3.org/1999/xlink" content-type="zoobank" xlink:type="simple">http://zoobank.org/40014A57-8B37-4C06-832D-2599286E843D</object-id>
            </tp:taxon-name><tp:taxon-status xmlns:xlink="http://www.w3.org/1999/xlink" xlink:type="simple">sp. n.</tp:taxon-status><xref ref-type="fig" rid="F1">Figures 1</xref><xref ref-type="fig" rid="F2">, 2</xref><xref ref-type="fig" rid="F3">, 3</xref><xref ref-type="fig" rid="F4">, 4</xref><xref ref-type="fig" rid="F5">, 5</xref></tp:nomenclature><tp:treatment-sec sec-type="type material" id="SECID0E2DAE"><title>Type material examined.</title><p>Holotype ♂, Pakistan: Hazarganji, Chiltan National Park, 20 km SW Quetta, 3–6.vii.1989, W.J. Pulawski &amp; W.A. Khan (<named-content xmlns:xlink="http://www.w3.org/1999/xlink" content-type="dwc:institutional_code" xlink:type="simple">CAS</named-content>). Paratype, 1 ♂, Pakistan: same as holotype (<named-content xmlns:xlink="http://www.w3.org/1999/xlink" content-type="dwc:institutional_code" xlink:type="simple">CAS</named-content>)</p></tp:treatment-sec><tp:treatment-sec sec-type="description" id="SECID0ELEAE"><title>Description.</title><p>Body length (from apex of head to tip of forewings): 11.5–11.7 mm; head length (from apex of head to base of eyes): 1.2 mm; head width (including eyes): 1.5 mm; forewing length: 9.6–9.7 mm.</p><p>Coloration. General color brownish ochraceous marked with ivory white, pale green and purplish red on head and thorax, and dark brown on abdomen in dorsal view (Fig. <xref ref-type="fig" rid="F1">1</xref>). Head excluding eyes ivory white, vertex ochraceous basally and yellowish green apically (Fig. <xref ref-type="fig" rid="F2">2A</xref>), frons yellowish green, areas along intermediate carinae purplish red (Fig. <xref ref-type="fig" rid="F2">2C</xref>). Compound eyes fuscous with posterior margin ochraceous red and ivory white, ocelli purplish red (Fig. <xref ref-type="fig" rid="F2">2B</xref>). Clypeus pale ochraceous basally and apically, and dark brown medially, with a pair of small black spots on anteclypeus (Fig. <xref ref-type="fig" rid="F2">2C</xref>). Pronotum entirely ivory white. Mesonotum purplish red to ochraceous brown, areas of median and lateral carinae and lateral marginal areas flavescent or greenish (Fig. <xref ref-type="fig" rid="F2">2A</xref>). Forewings membrane hyaline, veins ochraceous, pterostigmal area and a large sublunate streak on distal fourth dull ochraceous (Fig. <xref ref-type="fig" rid="F2">2D</xref>). Thorax yellowish ochraceous ventrolaterally with dark brown patches adjacent to base of fore coxae. Legs pale to dark brown, with numerous black small spots (Fig. <xref ref-type="fig" rid="F3">3A–D</xref>). Abdomen dorsally ochraceous to dark brown, with dark brown or pale ochraceous stripes of various sizes and shape, ventrally more or less uniformly yellowish ochraceous; male and female terminalia brown.</p><fig id="F1" position="float" orientation="portrait"><label>Figure 1.</label><caption><p>Habitus of <italic><tp:taxon-name><tp:taxon-name-part taxon-name-part-type="genus" reg="Chiltana">Chiltana</tp:taxon-name-part><tp:taxon-name-part taxon-name-part-type="species" reg="acarinata">acarinata</tp:taxon-name-part></tp:taxon-name></italic> sp. n. Scale bar: 2 mm.</p></caption><graphic xmlns:xlink="http://www.w3.org/1999/xlink" xlink:href="zookeys-838-009-g001.jpg" position="float" orientation="portrait" xlink:type="simple" id="oo_293061.jpg"/></fig><p>Structure. Head (Fig. <xref ref-type="fig" rid="F2">2A–C</xref>) very short, cephalic process absent. Vertex (Fig. <xref ref-type="fig" rid="F2">2A</xref>) wider than length, with ratio of length at midline to width between eyes 0.8:1. Frons with basal margin of frons projecting anteriad to apex of vertex, distinctly visible in dorsal view (Fig. <xref ref-type="fig" rid="F2">2A</xref>); in ventral view, frons with ratio of length at midline to maximum width 2.0:1; median and intermediate carinae absent (Fig. <xref ref-type="fig" rid="F2">2C</xref>). Forewings (Fig. <xref ref-type="fig" rid="F2">2D</xref>) hyaline, ratio of length to width about 3.2:1. Legs (Fig. <xref ref-type="fig" rid="F3">3A–D</xref>) moderately long; fore femora (Fig. <xref ref-type="fig" rid="F3">3A</xref>) strongly flattened and dilated, with about 10 various sized spines on ventral margin; middle femora (Fig. <xref ref-type="fig" rid="F3">3C</xref>) flattened and dilated, with about six variously sized spines on ventral margin; fore and middle tarsomeres I and II (Fig. <xref ref-type="fig" rid="F3">3B</xref>) with several acutellae; hind tibiae (Fig. <xref ref-type="fig" rid="F3">3D</xref>) with four lateral spines and eight apical teeth; hind tarsomeres I and II with about 14 apical teeth, respectively.</p><fig id="F2" position="float" orientation="portrait"><label>Figure 2.</label><caption><p><italic><tp:taxon-name><tp:taxon-name-part taxon-name-part-type="genus" reg="Chiltana">Chiltana</tp:taxon-name-part><tp:taxon-name-part taxon-name-part-type="species" reg="acarinata">acarinata</tp:taxon-name-part></tp:taxon-name></italic> sp. n. <bold>A</bold> Head, pronotum and mesonotum, dorsal view <bold>B</bold> head and pronotum, lateral view <bold>C</bold> head and pronotum, ventral view <bold>D</bold> forewing. Scale bars: 1 mm.</p></caption><graphic xmlns:xlink="http://www.w3.org/1999/xlink" xlink:href="zookeys-838-009-g002.jpg" position="float" orientation="portrait" xlink:type="simple" id="oo_293062.jpg"/></fig><fig id="F3" position="float" orientation="portrait"><label>Figure 3.</label><caption><p><italic><tp:taxon-name><tp:taxon-name-part taxon-name-part-type="genus" reg="Chiltana">Chiltana</tp:taxon-name-part><tp:taxon-name-part taxon-name-part-type="species" reg="acarinata">acarinata</tp:taxon-name-part></tp:taxon-name></italic> sp. n. <bold>A</bold> Fore leg <bold>B</bold> fore tarsomeres and pretarsus <bold>C</bold> middle leg <bold>D</bold> hind leg. Scale bars: 1 mm.</p></caption><graphic xmlns:xlink="http://www.w3.org/1999/xlink" xlink:href="zookeys-838-009-g003.jpg" position="float" orientation="portrait" xlink:type="simple" id="oo_293063.jpg"/></fig><p>Male genitalia. Pygofer, in lateral view (Fig. <xref ref-type="fig" rid="F4">4B</xref>), with dorsoposterior margin forming a small and broad lobe; in ventral view (Fig. <xref ref-type="fig" rid="F4">4D</xref>) a little longer than in dorsal view (Fig. <xref ref-type="fig" rid="F4">4A</xref>) with ratio of ventral to dorsal width about 1.3:1. Gonostyles (Fig. <xref ref-type="fig" rid="F4">4B–E</xref>) elongate, relatively narrow in basal half, dorsal apical process large and broad, directed dorsad (Fig. <xref ref-type="fig" rid="F4">4E</xref>). Aedeagus (Fig. <xref ref-type="fig" rid="F5">5A–C</xref>) large and strongly inflated, endosomal processes elongate and robust, extended from phallobase, curved dorsad and then ventrad, apex sclerotized, elongate and acute (Fig. <xref ref-type="fig" rid="F5">5B</xref>). Phallobase with three pairs of inflated membranous lobes: a pair of large and stout dorsal lobes, directed dorsad, with a large and stout spine on apex of each lobe (Fig. <xref ref-type="fig" rid="F5">5A, B, D</xref>); a pair of large, strongly inflated, rounded ventral lobes, directed laterad, covered with numerous minute superficial spines (Fig. <xref ref-type="fig" rid="F5">5B–D</xref>); and a pair of elongate thumb-like ventral lobes extended from dorsal side of rounded ventral lobes, their apices gradually convergent and tapering dorsad, muricate apically (Fig. <xref ref-type="fig" rid="F5">5B–D</xref>). Segment X, in dorsal view (Fig. <xref ref-type="fig" rid="F5">5A</xref>), oval and broadest medially, with ratio of length to maximum width 1.1:1; in lateral view (Fig. <xref ref-type="fig" rid="F5">5B</xref>), short and robust, with ventral margin gradually widening from base to apex; anal style large, beyond apical ventral margin of segment X.</p><fig id="F4" position="float" orientation="portrait"><label>Figure 4.</label><caption><p><italic><tp:taxon-name><tp:taxon-name-part taxon-name-part-type="genus" reg="Chiltana">Chiltana</tp:taxon-name-part><tp:taxon-name-part taxon-name-part-type="species" reg="acarinata">acarinata</tp:taxon-name-part></tp:taxon-name></italic> sp. n. <bold>A</bold> Male segment X and pygofer, dorsal view <bold>B</bold> male pygofer, gonostyles, and segment X, lateral view <bold>C</bold> male pygofer, gonostyles, and segment X, caudal view <bold>D</bold> male pygofer and gonostyles, ventral view <bold>E</bold> gonostyle. Abbreviations: as, anal style; dmp, dorsal margin of pygofer in profile; gs, gonostyle; hpg, hook-like process of gonostyle; pg, pygofer; upg, upper process of gonostyle; sx, segment X; vmp, ventral margin of pygofer in profile. Scale bars: 0.5 mm.</p></caption><graphic xmlns:xlink="http://www.w3.org/1999/xlink" xlink:href="zookeys-838-009-g004.jpg" position="float" orientation="portrait" xlink:type="simple" id="oo_293064.jpg"/></fig><fig id="F5" position="float" orientation="portrait"><label>Figure 5.</label><caption><p><italic><tp:taxon-name><tp:taxon-name-part taxon-name-part-type="genus" reg="Chiltana">Chiltana</tp:taxon-name-part><tp:taxon-name-part taxon-name-part-type="species" reg="acarinata">acarinata</tp:taxon-name-part></tp:taxon-name></italic> sp. n. <bold>A</bold> Aedeagus, dorsal view <bold>B</bold> aedeagus, lateral view <bold>C</bold> aedeagus, ventral view <bold>D</bold> aedeagus, caudal view. Abbreviations: dl, dorsolateral lobe of phallotheca; ep, endosomal processes; pt, phallotheca; vl, ventral lobe of phallotheca. Scale bars: 0.2 mm.</p></caption><graphic xmlns:xlink="http://www.w3.org/1999/xlink" xlink:href="zookeys-838-009-g005.jpg" position="float" orientation="portrait" xlink:type="simple" id="oo_293065.jpg"/></fig></tp:treatment-sec><tp:treatment-sec sec-type="etymology" id="SECID0EINAE"><title>Etymology.</title><p>The specific epithet is borrowed from New Latin <italic>acarinatus</italic>, referring to the carinae on the frons and mesonotum being absent.</p></tp:treatment-sec><tp:treatment-sec sec-type="distribution" id="SECID0EQNAE"><title>Distribution.</title><p>So far only known from Chiltan, Balochistan, Pakistan.</p></tp:treatment-sec><tp:treatment-sec sec-type="remarks" id="SECID0EVNAE"><title>Remarks.</title><p>The new species may be distinguished from the type species of <italic><tp:taxon-name><tp:taxon-name-part taxon-name-part-type="genus" reg="Chiltana">Chiltana</tp:taxon-name-part></tp:taxon-name></italic>, <italic><tp:taxon-name><tp:taxon-name-part taxon-name-part-type="genus" reg="Chiltana">C.</tp:taxon-name-part><tp:taxon-name-part taxon-name-part-type="species" reg="baluchi">baluchi</tp:taxon-name-part></tp:taxon-name></italic>, by the different male genitalia.</p></tp:treatment-sec></tp:taxon-treatment>
