# Supplementary material for: Redescription and redefinition of the genus Chiltana Shakila-Mushtaq & Akbar, 1995 (Hemiptera, Fulgoromorpha, Dictyopharidae, Dictyopharini), with description of a new species from Pakistan
Source: Zookeys. 2019 Apr 11;838:9–20. doi: 10.3897/zookeys.838.30910 (PMC6477834; doi:10.3897/zookeys.838.30910)
Supplement: XML Treatment for Chiltana baluchi [file zookeys.838.30910-treatment3.xml]

<!DOCTYPE tp:taxon-treatment
  PUBLIC "-//TaxonX//DTD Taxonomic Treatment Publishing DTD v0 20100105//EN" "tax-treatment-NSO.dtd">
<tp:taxon-treatment xmlns:tp="http://www.plazi.org/taxpub"><tp:treatment-meta><kwd-group><label>Taxon classification</label><kwd><named-content xmlns:xlink="http://www.w3.org/1999/xlink" content-type="kingdom">Animalia</named-content></kwd><kwd><named-content xmlns:xlink="http://www.w3.org/1999/xlink" content-type="order">Hemiptera</named-content></kwd><kwd><named-content xmlns:xlink="http://www.w3.org/1999/xlink" content-type="family">Dictyopharidae</named-content></kwd></kwd-group><mixed-citation publication-type="journal"><person-group><name><surname>Song</surname><given-names>Zhi-Shun</given-names></name><name><surname>Khatri</surname><given-names>Imran</given-names></name><name><surname>Liang</surname><given-names>Ai-Ping</given-names></name></person-group><article-title>Redescription and redefinition of the genus <italic><tp:taxon-name><tp:taxon-name-part taxon-name-part-type="genus" reg="Chiltana">Chiltana</tp:taxon-name-part></tp:taxon-name></italic> Shakila-Mushtaq &amp; Akbar, 1995 (<tp:taxon-name><tp:taxon-name-part taxon-name-part-type="order">Hemiptera</tp:taxon-name-part></tp:taxon-name>, <tp:taxon-name><tp:taxon-name-part taxon-name-part-type="infraorder">Fulgoromorpha</tp:taxon-name-part></tp:taxon-name>, <tp:taxon-name><tp:taxon-name-part taxon-name-part-type="family">Dictyopharidae</tp:taxon-name-part></tp:taxon-name>, <tp:taxon-name><tp:taxon-name-part taxon-name-part-type="tribe">Dictyopharini</tp:taxon-name-part></tp:taxon-name>), with description of a new species from Pakistan</article-title><source>Zookeys</source><day>11</day><month>4</month><year>2019</year><volume>838</volume><fpage>9</fpage><lpage>20</lpage><pub-id pub-id-type="doi">10.3897/zookeys.838.30910</pub-id></mixed-citation></tp:treatment-meta><tp:nomenclature><tp:taxon-name>
              <tp:taxon-name-part taxon-name-part-type="genus" reg="Chiltana">Chiltana</tp:taxon-name-part>
              <tp:taxon-name-part taxon-name-part-type="species" reg="baluchi">baluchi</tp:taxon-name-part>
            </tp:taxon-name><tp:taxon-authority>Shakila-Mushtaq &amp; Akbar, 1995</tp:taxon-authority><tp:nomenclature-citation-list><tp:nomenclature-citation><tp:taxon-name>
                  <tp:taxon-name-part taxon-name-part-type="genus" reg="Chiltana">Chiltana</tp:taxon-name-part>
                  <tp:taxon-name-part taxon-name-part-type="species" reg="baluchi">baluchi</tp:taxon-name-part>
                </tp:taxon-name><comment>Shakila-Mushtaq, 1984: 160, fig. 33A–I, nomen nudum of <tp:taxon-name><tp:taxon-name-part taxon-name-part-type="genus" reg="Chiltana">Chiltana</tp:taxon-name-part><tp:taxon-name-part taxon-name-part-type="species" reg="baluchi">baluchi</tp:taxon-name-part></tp:taxon-name> Shakila-Mushtaq &amp; Akbar, 1995.</comment></tp:nomenclature-citation><tp:nomenclature-citation><tp:taxon-name>
                  <tp:taxon-name-part taxon-name-part-type="genus" reg="Chiltana">Chiltana</tp:taxon-name-part>
                  <tp:taxon-name-part taxon-name-part-type="species" reg="baluchi">baluchi</tp:taxon-name-part>
                </tp:taxon-name><comment>Shakila-Mushtaq, 1994: 30 (in catalogue), nomen nudum of <tp:taxon-name><tp:taxon-name-part taxon-name-part-type="genus" reg="Chiltana">Chiltana</tp:taxon-name-part><tp:taxon-name-part taxon-name-part-type="species" reg="baluchi">baluchi</tp:taxon-name-part></tp:taxon-name> Shakila-Mushtaq &amp; Akbar, 1995.</comment></tp:nomenclature-citation><tp:nomenclature-citation><tp:taxon-name>
                  <tp:taxon-name-part taxon-name-part-type="genus" reg="Chiltana">Chiltana</tp:taxon-name-part>
                  <tp:taxon-name-part taxon-name-part-type="species" reg="baluchi">baluchi</tp:taxon-name-part>
                </tp:taxon-name><comment>Shakila-Mushtaq &amp; Akbar, 1995: 374, figs 1–12.</comment></tp:nomenclature-citation></tp:nomenclature-citation-list></tp:nomenclature><tp:treatment-sec sec-type="type material" id="SECID0ELRAE"><title>Type material examined.</title><p>Holotype ♂ of <italic><tp:taxon-name><tp:taxon-name-part taxon-name-part-type="genus" reg="Chiltana">Chiltana</tp:taxon-name-part><tp:taxon-name-part taxon-name-part-type="species" reg="baluchi">baluchi</tp:taxon-name-part></tp:taxon-name></italic> Shakila-Mushtaq &amp; Akbar, Pakistan: (1) [red round label]; (2) Loc. Chiltan Muslim, Host. wild mint, Date. 6.vii.[19]64, Coll. S.M. Khan (<named-content xmlns:xlink="http://www.w3.org/1999/xlink" content-type="dwc:institutional_code" xlink:type="simple">ZMUK</named-content>). Allotype ♀ <italic><tp:taxon-name><tp:taxon-name-part taxon-name-part-type="genus" reg="Chiltana">Chiltana</tp:taxon-name-part><tp:taxon-name-part taxon-name-part-type="species" reg="baluchi">baluchi</tp:taxon-name-part></tp:taxon-name></italic> Shakila-Mushtaq &amp; Akbar, Pakistan: (1) Loc. Chiltan Muolnig, Host. wild mint, Date. 6.vii.[19]64, Coll. S.M. Khan; (2) Dictyophara chiltanii [red written label] (<named-content xmlns:xlink="http://www.w3.org/1999/xlink" content-type="dwc:institutional_code" xlink:type="simple">ZMUK</named-content>).</p></tp:treatment-sec><tp:treatment-sec sec-type="distribution" id="SECID0ERSAE"><title>Distribution.</title><p>So far only known from Chiltan, Balochistan, Pakistan.</p></tp:treatment-sec></tp:taxon-treatment>
